# Supplementary material for: Metabolomics’ Change Under β-Cypermethrin Stress and Detoxification Role of CYP5011A1 in Tetrahymena thermophila
Source: Metabolites. 2025 Feb 20;15(3):143. doi: 10.3390/metabo15030143 (PMC11944115; doi:10.3390/metabo15030143)
Supplement: Supplementary file 1 [file metabolites-15-00143-s001.zip]

Archive with 10 entries (10 files):
- Figure Suppl/Figure_S1.tif
- Figure Suppl/Figure_S2.tif
- Figure Suppl/Figure_S3.tif
- Figure Suppl/Figure_S4.tif
- Figure Suppl/Figure_S5.tif
- Figure Suppl/Figure_S6.tif
- Figure Suppl/Figure_S7.tif
- Figure Suppl/Figure_S8.tif
- Metabolites data.xlsx
- Supplementary data.pdf
