# Supplementary material for: Metabolomics’ Change Under β-Cypermethrin Stress and Detoxification Role of CYP5011A1 in Tetrahymena thermophila
Source: Metabolites. 2025 Feb 20;15(3):143. doi: 10.3390/metabo15030143 (PMC11944115; doi:10.3390/metabo15030143)
Supplement: Supplementary file 1 [file metabolites-15-00143-s001.zip › Metabolites data.xlsx]

## Sheet: Metabolites data_S1
Metabolites data in CK, C25, and C125
Metabolites	Class	Compound ID	CK-1	CK-2	CK-3	CK-4	CK-5	CK-6	C25-1	C25-2	C25-3	C25-4	C25-5	C25-6	C125-1	C125-2	C125-3	C125-4	C125-5	C125-6
			CK	CK	CK	CK	CK	CK	C25	C25	C25	C25	C25	C25	C125	C125	C125	C125	C125	C125	Avg(CK)	Avg(C25)	Avg(C125)	FC (C25/CK)	FC (C125/CK)	FC(C125/C25)	log(FC(C25/CK),2)	log(FC(C125/CK),2)	log(FC(C125/C25),2)	P-Value (C25/CK)	P-Value (C125/CK)	P-Value(C125/C25)
Disilathiane	Others	NA	0.0553	0.0471	0.0699	0.0684	0.0683	0.0699	0.048	0.0513	0.0511	0.0507	0.0674	0.0815	0.0947	0.0864	0.0685	0.0588	0.0832	0.0797	0.063	0.058	0.079	0.924	1.244	1.346	-0.114	0.315	0.429	0.49	0.041	0.024
Acetamide	Carboximidic acids	HMDB0031645	0.0627	0.0779	0.0517	0.0521	0.071	0.0769	0.045	0.0484	0.0484	0.0522	0.0524	0.051	0.2246	0.018	0.0417	0.0739	0.0636	0.0767	0.065	0.05	0.083	0.758	1.27	1.676	-0.4	0.345	0.745	0.009	0.57	0.286
3,7-Dioxa-2,8-disilanonane	Others	NA	0.015	0.0142	0.0137	0.0119	0.0211	0.0221	0.0145	0.0143	0.0098	0.0111	0.0231	0.0202	0.0405	0.0423	0.0176	0.0026	0.0238	0.0196	0.016	0.015	0.024	0.947	1.491	1.574	-0.078	0.577	0.655	0.758	0.235	0.199
4,5-Dihydro-1H-pyrazole	Others	NA	0.017	0.0175	0.0393	0.0399	0.0638	0.0634	0.039	0.0406	0.0443	0.0443	0.0468	0.0509	0.0582	0.0047	0.0274	0.0348	0.0563	0.0617	0.04	0.044	0.041	1.103	1.008	0.914	0.142	0.012	-0.13	0.641	0.979	0.69
Propanoic acid	Carboxylic acids	HMDB0000237	3.2907	3.2453	3.0456	3.0588	3.2546	3.1878	2.9478	2.9048	3.0097	3.0292	3.0332	2.9278	4.7815	4.7779	3.8672	3.7569	3.679	3.6917	3.18	2.975	4.092	0.936	1.287	1.375	-0.096	0.364	0.46	0.002	0.002	0
Pyridine	Others	HMDB0000926	0.0196	0.0201	0.0156	0.0193	0.0261	0.0267	0.0198	0.0208	0.0187	0.0199	0.0207	0.0225	0.0487	0.049	0.0265	0.0262	0.0256	0.0252	0.021	0.02	0.034	0.961	1.58	1.645	-0.058	0.66	0.718	0.66	0.038	0.023
l-Alanine	Amino acids	HMDB0000161	0.1222	0.1245	0.1354	0.1469	0.1401	0.1384	0.1139	0.1121	0.1307	0.1317	0.1432	0.1436	0.159	0.1634	0.1268	0.1155	0.1823	0.1788	0.135	0.129	0.154	0.96	1.146	1.194	-0.059	0.197	0.256	0.448	0.127	0.073
Butanoic acid	Fatty acids	HMDB0000039	0.0234	0.0232	0.014	0.0146	0.0115	0.0139	0.0157	0.0164	0.0249	0.0248	0.0176	0.0167	0.0264	0.0264	0.035	0.0247	0.0135	0.0264	0.017	0.019	0.025	1.154	1.515	1.313	0.206	0.6	0.393	0.37	0.034	0.097
Ethanedioic acid	Carboxylic acids	HMDB0002329	0.3967	0.3617	0.34	0.3552	0.4904	0.4683	0.2553	0.2462	0.3033	0.292	0.4447	0.4003	0.7301	0.7191	0.4023	0.4456	0.7693	0.7303	0.402	0.324	0.633	0.805	1.574	1.955	-0.313	0.654	0.967	0.09	0.009	0.002
L-Valine	Amino acids	HMDB0000883	0.0296	0.0299	0.032	0.0311	0.0264	0.0253	0.0263	0.0234	0.0382	0.0371	0.0349	0.0316	0.0327	0.0352	0.0386	0.0365	0.0426	0.0398	0.029	0.032	0.038	1.098	1.292	1.177	0.134	0.369	0.235	0.311	0.001	0.074
Propanenitrile	Carbohydrates	NA	0.0486	0.048	0.0411	0.0409	0.0647	0.062	0.0409	0.0386	0.0418	0.0417	0.0511	0.0481	0.1168	0.1135	0.062	0.0545	0.0563	0.0544	0.051	0.044	0.076	0.858	1.498	1.746	-0.22	0.583	0.804	0.149	0.081	0.026
Glycerol	Carbohydrates	HMDB0000131	0.4256	0.4229	0.3961	0.3934	0.479	0.4234	0.3367	0.3341	0.4614	0.4647	0.3561	0.3481	1.3659	1.3542	0.9094	0.8623	0.6155	0.6046	0.423	0.384	0.952	0.906	2.249	2.482	-0.143	1.169	1.312	0.189	0.004	0.002
L-Leucine	Amino acids	HMDB0000687	0.0616	0.0604	0.056	0.0473	0.0443	0.0433	0.0397	0.0461	0.0666	0.0659	0.0542	0.0529	0.0535	0.0364	0.0474	0.0409	0.0747	0.0593	0.052	0.054	0.052	1.04	0.997	0.959	0.056	-0.004	-0.06	0.715	0.982	0.762
Trisiloxane	Others	NA	0.0235	0.0225	0.0205	0.0215	0.0343	0.0317	0.0215	0.0204	0.0261	0.0249	0.025	0.0228	0.067	0.0687	0.0372	0.0316	0.0291	0.0273	0.026	0.023	0.043	0.914	1.694	1.854	-0.13	0.761	0.891	0.407	0.054	0.029
4-Ketoglucose	Others	NA	0.0268	0.0264	0.0341	0.0347	0.0284	0.0259	0.0313	0.0319	0.0233	0.0233	0.0264	0.0239	0.0452	0.0478	0.0499	0.0425	0.0278	0.0266	0.029	0.027	0.04	0.908	1.36	1.497	-0.139	0.443	0.582	0.268	0.04	0.014
L-Isoleucine	Amino acids	HMDB0000172	0.0365	0.0362	0.0346	0.0349	0.0388	0.0368	0.0284	0.0284	0.0386	0.0382	0.0377	0.0361	0.058	0.0637	0.0392	0.0339	0.0418	0.0426	0.036	0.035	0.047	0.953	1.282	1.346	-0.07	0.359	0.429	0.428	0.058	0.042
Glycine	Amino acids	HMDB0000123	0.3854	0.3285	0.3786	0.4254	0.3703	0.3368	0.4319	0.4099	0.5273	0.4855	0.472	0.4361	0.4281	0.3988	0.4342	0.4731	0.6334	0.5962	0.371	0.46	0.494	1.242	1.332	1.073	0.312	0.414	0.101	0.003	0.015	0.457
Silanol	Others	NA	2.4677	2.4381	2.4448	2.4351	2.5568	2.5298	2.2416	2.188	2.383	2.3799	2.3467	2.33	4.0442	3.9806	3.3249	3.1983	3.7001	3.4884	2.479	2.312	3.623	0.933	1.462	1.567	-0.101	0.548	0.648	0.002	0	0
Urea	Amines	HMDB0000294	0.0233	0.0224	0.0214	0.0195	0.0196	0.0161	0.0182	0.0183	0.0225	0.0224	0.0266	0.0218	0.0424	0.0474	0.045	0.0425	0.022	0.0245	0.02	0.022	0.037	1.062	1.831	1.725	0.086	0.873	0.787	0.465	0.004	0.007
l-Threonine	Amino acids	HMDB0000167	0.074	0.0723	0.0683	0.0755	0.0712	0.0586	0.0522	0.055	0.0795	0.0836	0.0642	0.0577	0.0603	0.0678	0.0595	0.0618	0.0522	0.0651	0.07	0.065	0.061	0.934	0.873	0.935	-0.099	-0.196	-0.097	0.453	0.023	0.483
Serine	Amino acids	HMDB0000187	0.0451	0.0537	0.0716	0.0465	0.0379	0.048	0.0581	0.0568	0.098	0.0956	0.0469	0.0464	0.0389	0.0401	0.067	0.0461	0.0893	0.061	0.05	0.067	0.057	1.327	1.131	0.852	0.408	0.178	-0.23	0.155	0.491	0.448
2-Butenedioic acid	Carboxylic acids	HMDB0000176	0.1057	0.1047	0.1233	0.1238	0.1089	0.1054	0.1326	0.1317	0.1338	0.1341	0.1138	0.1029	0.1228	0.1215	0.1132	0.1012	0.0745	0.0634	0.112	0.125	0.099	1.115	0.888	0.796	0.157	-0.172	-0.328	0.079	0.275	0.053
aminomethane	Amines	HMDB0000164	1.5425	1.5572	1.4653	1.4281	1.3681	1.3847	1.2243	1.2527	1.3419	1.3549	1.2025	1.155	2.9906	3.017	2.4452	2.2746	2.4078	2.3778	1.458	1.255	2.585	0.861	1.774	2.06	-0.216	0.827	1.043	0.001	0	0
3-Pyridinecarboxylic acid	Others	HMDB0001488	0.0391	0.0387	0.0384	0.0384	0.0346	0.0327	0.0358	0.0367	0.0406	0.0413	0.0319	0.0262	0.0543	0.0578	0.0611	0.0523	0.0507	0.0476	0.037	0.035	0.054	0.957	1.459	1.524	-0.063	0.545	0.608	0.551	0	0
Pyrimidine	Pyrimidines and pyrimidine derivatives	HMDB0003361	0.0817	0.0805	0.089	0.0883	0.0793	0.0764	0.0785	0.0774	0.0793	0.0797	0.075	0.0735	0.1177	0.1201	0.118	0.1139	0.1349	0.134	0.083	0.077	0.123	0.936	1.492	1.594	-0.096	0.577	0.673	0.045	0	0
Propane	Others	HMDB0031630	0.0469	0.0752	0.0505	0.0498	0.0467	0.0456	0.0436	0.0422	0.0511	0.0513	0.063	0.0433	0.1177	0.1111	0.1195	0.1312	0.0716	0.0692	0.052	0.049	0.103	0.935	1.971	2.107	-0.097	0.979	1.075	0.561	0.001	0.001
Silanamine	Others	NA	0.7427	0.6812	0.8702	0.9076	0.8454	0.8596	0.9211	0.8474	0.6943	0.6866	0.9505	0.9608	1.0908	0.9899	1.1011	1.1418	1.9301	1.6347	0.818	0.843	1.315	1.031	1.608	1.559	0.045	0.685	0.64	0.688	0.01	0.016
1H-Indole-3-ethanamine	Tryptamines and derivatives	HMDB0000303	0.0503	0.052	0.0427	0.0404	0.0382	0.0376	0.0358	0.0373	0.0516	0.0494	0.0351	0.0345	0.0632	0.0663	0.0822	0.085	0.0562	0.0575	0.044	0.041	0.068	0.933	1.571	1.684	-0.1	0.651	0.752	0.486	0.001	0.001
L-Aspartic acid	Amino acids	HMDB0000191	0.0349	0.0327	0.0327	0.042	0.0283	0.026	0.0345	0.0351	0.0678	0.0614	0.0527	0.0518	0.0308	0.0253	0.0258	0.0326	0.0477	0.1065	0.033	0.051	0.045	1.542	1.366	0.886	0.625	0.45	-0.175	0.014	0.377	0.687
L-Methionine	Amino acids	HMDB0000696	0.0409	0.0326	0.0437	0.0447	0.0331	0.0341	0.0333	0.0349	0.0548	0.0513	0.0414	0.0422	0.0285	0.0196	0.0237	0.0292	0.0568	0.0537	0.038	0.043	0.035	1.126	0.923	0.82	0.171	-0.116	-0.286	0.279	0.678	0.32
Silane	Others	NA	0.1449	0.1453	0.1134	0.1113	0.1972	0.1955	0.1097	0.1116	0.1251	0.1262	0.1373	0.1362	0.3553	0.356	0.2017	0.1944	0.1607	0.1616	0.151	0.124	0.238	0.822	1.575	1.916	-0.283	0.656	0.938	0.127	0.059	0.013
L-Cysteine	Amino acids	HMDB0000574	0.0621	0.058	0.0705	0.0711	0.0533	0.0546	0.0729	0.0698	0.0727	0.0691	0.0742	0.0741	0.0504	0.044	0.0585	0.0612	0.0903	0.078	0.062	0.072	0.064	1.171	1.035	0.884	0.228	0.05	-0.178	0.009	0.786	0.267
Pentanedioic acid	Carboxylic acids	HMDB0000661	0.0019	0.0013	0.034	0.0347	0.0032	0.0039	0.015	0.0164	0.0334	0.0269	0.0167	0.016	0.0326	0.0322	0.0146	0.0193	0.0529	0.0583	0.013	0.021	0.035	1.574	2.657	1.687	0.655	1.41	0.755	0.33	0.05	0.098
Glycyl-l-glutamic acid	Amino acids	HMDB0028840	0.0796	0.0838	0.0964	0.0969	0.0787	0.0601	0.0555	0.0735	0.0836	0.1006	0.077	0.0672	0.0408	0.0464	0.1185	0.1185	0.0766	0.1346	0.083	0.076	0.089	0.923	1.081	1.171	-0.116	0.112	0.228	0.464	0.709	0.476
DL-Arabinose	Carbohydrates	HMDB0000646	0.2679	0.2864	0.2987	0.2597	0.2117	0.2206	0.1974	0.2422	0.3385	0.3485	0.1724	0.1711	0.5828	0.5861	0.6138	0.5731	0.2692	0.2969	0.258	0.245	0.487	0.952	1.891	1.988	-0.072	0.919	0.991	0.735	0.006	0.008
L-Proline	Amino acids	HMDB0000162	0.1777	0.1613	0.179	0.2067	0.1743	0.1822	0.1944	0.1772	0.208	0.2064	0.2286	0.2434	0.232	0.2174	0.1999	0.2213	0.2901	0.2534	0.18	0.21	0.236	1.164	1.308	1.124	0.219	0.387	0.169	0.027	0.003	0.14
Glutamic acid	Amino acids	HMDB0000148	0.2097	0.2067	0.2534	0.2531	0.2114	0.2024	0.2119	0.2201	0.0459	0.26	0.2481	0.2393	0.2868	0.2777	0.3009	0.3093	0.2816	0.3599	0.223	0.204	0.303	0.917	1.359	1.482	-0.126	0.442	0.568	0.596	0	0.018
1,4-Butanediamine	Amines	HMDB0001414	2.6613	2.7049	2.6895	2.5845	2.6707	2.6791	2.5117	2.4793	2.6981	2.525	2.5521	2.57	3.9432	3.9266	3.3645	3.1629	3.3794	3.3098	2.665	2.556	3.514	0.959	1.319	1.375	-0.06	0.399	0.459	0.012	0	0
Dodecanoic acid	Fatty acids	HMDB0000638	0.0811	0.0843	0.0911	0.0817	0.071	0.0669	0.0506	0.0644	0.0704	0.0777	0.0596	0.0572	0.1371	0.133	0.1381	0.1331	0.1072	0.1359	0.079	0.063	0.131	0.798	1.647	2.065	-0.326	0.72	1.046	0.014	0	0
Phenylalanine	Amino acids	HMDB0000159	0.078	0.0734	0.0766	0.0844	0.0711	0.0725	0.0664	0.0661	0.101	0.0972	0.096	0.0952	0.07	0.0645	0.0605	0.0641	0.085	0.0845	0.076	0.087	0.071	1.145	0.94	0.821	0.195	-0.089	-0.284	0.142	0.365	0.078
L-Asparagine	Amino acids	HMDB0000168	0.0118	0.0099	0.0212	0.0251	0.0013	0.0012	0.0133	0.0122	0.0335	0.0359	0.0317	0.029	0.0203	0.0201	0.0186	0.0142	0.0249	0.0291	0.012	0.026	0.021	2.208	1.804	0.817	1.143	0.851	-0.292	0.037	0.065	0.343
D-Pinitol	Alcohols and polyols	HMDB0034219	0.0214	0.0203	0.0452	0.0421	0.0228	0.0196	0.0218	0.0194	0.0374	0.0366	0.0335	0.0315	0.0314	0.034	0.0551	0.061	0.0681	0.0728	0.029	0.03	0.054	1.052	1.882	1.789	0.073	0.912	0.839	0.8	0.015	0.012
Phosphonic acid	Others	HMDB0001443	0.1445	0.1447	0.1731	0.1701	0.127	0.1273	0.1172	0.1088	0.1533	0.1621	0.1467	0.1443	0.3557	0.356	0.4642	0.4802	0.376	0.3736	0.148	0.139	0.401	0.939	2.713	2.89	-0.091	1.44	1.531	0.463	0	0
DL-Ornithine	Amino acids	NA	0.1272	0.1283	0.1243	0.1261	0.101	0.0995	0.117	0.1134	0.1232	0.1295	0.1177	0.1166	0.0736	0.0534	0.1009	0.1002	0.1123	0.1086	0.118	0.12	0.091	1.016	0.777	0.765	0.022	-0.364	-0.386	0.769	0.037	0.016
Phosphoric acid	Others	HMDB0001429	0.3678	0.3796	0.5109	0.5321	0.4629	0.4725	0.415	0.4105	0.5917	0.633	0.3163	0.3338	1.1677	1.1544	0.9294	0.9081	0.5512	0.5554	0.454	0.45	0.878	0.991	1.932	1.95	-0.014	0.95	0.964	0.946	0.004	0.006
1,2,3-Propanetricarboxylic acid	Carboxylic acids	HMDB0031193	0.0524	0.0522	0.0517	0.051	0.0443	0.0465	0.0479	0.0481	0.0486	0.0478	0.0506	0.0513	0.1295	0.1087	0.0591	0.0584	0.0796	0.0747	0.05	0.049	0.085	0.988	1.711	1.732	-0.018	0.775	0.793	0.703	0.013	0.011
Glycyl-glycine	Amino acids	HMDB0011733	0.2077	0.2257	0.2502	0.2196	0.1786	0.1708	0.1435	0.1771	0.1836	0.2144	0.2202	0.22	0.3987	0.3327	0.2779	0.2338	0.4554	0.4606	0.209	0.193	0.36	0.925	1.724	1.863	-0.112	0.785	0.898	0.392	0.004	0.002
Glycoside	Carbohydrates	NA	0.9043	0.9259	0.5636	0.5658	0.6375	0.6199	0.5208	0.4947	0.6716	0.6908	0.9442	0.9396	0.3948	0.3736	0.3625	0.3601	0.2526	0.2474	0.703	0.71	0.332	1.011	0.472	0.467	0.015	-1.083	-1.098	0.945	0	0.001
L-Lysine	Amino acids	HMDB0000182	0.5209	0.5159	0.5583	0.5416	0.4991	0.5213	0.5247	0.5093	0.6457	0.6611	0.5795	0.5986	0.6037	0.5505	0.5249	0.5184	0.7398	0.6881	0.526	0.586	0.604	1.115	1.148	1.03	0.157	0.2	0.043	0.047	0.069	0.702
Myo-Inositol	Alcohols and polyols	HMDB0000211	0.0941	0.102	0.116	0.1092	0.0904	0.0854	0.0725	0.0762	0.133	0.1434	0.0787	0.0815	0.4562	0.4534	0.4056	0.3846	0.1376	0.133	0.1	0.098	0.328	0.98	3.299	3.366	-0.029	1.722	1.751	0.889	0.004	0.005
L-Tyrosine	Amino acids	HMDB0000158	0.1589	0.1781	0.2378	0.2319	0.227	0.2096	0.1637	0.1663	0.2001	0.2255	0.207	0.1837	0.1307	0.1179	0.2131	0.2093	0.3041	0.3054	0.207	0.191	0.213	0.922	1.03	1.117	-0.117	0.043	0.16	0.347	0.865	0.531
Hexadecanoic acid	Fatty acids	HMDB0000220	1.7999	1.8671	1.4534	1.4064	2.3488	2.3535	1.4847	1.4786	1.407	1.4903	2.0254	2.0954	4.9797	5.0938	2.5443	2.4872	2.3699	2.3387	1.872	1.664	3.302	0.889	1.764	1.985	-0.17	0.819	0.989	0.348	0.032	0.016
N-Acetyl-D-glucosamine	Carbohydrates	HMDB0000215	0.2471	0.2328	0.2678	0.2588	0.2623	0.2352	0.277	0.2779	0.279	0.2957	0.2747	0.2805	0.3078	0.3099	0.3633	0.3154	0.3411	0.3323	0.251	0.281	0.328	1.12	1.31	1.169	0.164	0.389	0.225	0.001	0	0
D-Ribose	Carbohydrates	HMDB0000283	0.0588	0.0548	0.0608	0.0571	0.0455	0.0381	0.0618	0.0861	0.0279	0.0323	0.0543	0.0595	0.0508	0.0502	0.0356	0.0239	0.097	0.0968	0.053	0.054	0.059	1.022	1.124	1.1	0.031	0.169	0.138	0.906	0.631	0.733
Phosphorimidic acid	Others	NA	0.0264	0.0183	0.0392	0.0361	0.0368	0.0286	0.0362	0.0358	0.0382	0.0431	0.031	0.0288	0.0389	0.0384	0.0457	0.0272	0.0499	0.0501	0.031	0.036	0.042	1.149	1.349	1.174	0.201	0.431	0.231	0.26	0.049	0.167
N-Acetylaspartylglutamic acid	Amino acids	HMDB0001067	0.0315	0.0232	0.0464	0.0424	0.0273	0.0269	0.0436	0.0418	0.0515	0.0452	0.0222	0.0278	0.0642	0.0635	0.0659	0.0462	0.0943	0.0656	0.033	0.039	0.067	1.174	2.022	1.723	0.231	1.016	0.785	0.36	0.001	0.005
Linolenic acid	Carbohydrates	HMDB0001388	0.013	0.0135	0.1033	0.0977	0.0911	0.089	0.066	0.0658	0.0008	0.0257	0.0801	0.0844	0.1937	0.2154	0.3307	0.2931	0.515	0.4986	0.068	0.054	0.341	0.792	5.021	6.341	-0.337	2.328	2.665	0.536	0.001	0.001
d-Fructose	Carbohydrates	HMDB0000660	0.179	0.1963	0.0728	0.0661	0.078	0.0816	0.0628	0.0647	0.0664	0.0551	0.0836	0.0961	0.0315	0.0311	0.0289	0.0279	0.0383	0.0373	0.112	0.071	0.033	0.636	0.289	0.455	-0.653	-1.789	-1.136	0.131	0.008	0
Octadecanoic acid	Fatty acids	HMDB0000827	1.1394	1.2105	0.9053	0.8619	1.4556	1.4925	0.9237	0.9162	0.848	0.9137	1.2941	1.337	3.177	3.2621	1.5163	1.5073	1.4538	1.4363	1.178	1.039	2.059	0.882	1.748	1.982	-0.181	0.806	0.987	0.345	0.044	0.022
9H-Purin-6-amine	Purines and purine derivatives	HMDB0000034	0.0284	0.0301	0.0293	0.0285	0.022	0.0006	0.0247	0.0233	0.0232	0.0252	0.0015	0.03	0.0375	0.037	0.0441	0.0381	0.039	0.0368	0.023	0.021	0.039	0.921	1.675	1.818	-0.119	0.744	0.863	0.774	0.009	0.002
L-Tryptophan	Others	HMDB0000929	0.0287	0.0304	0.0322	0.0298	0.0284	0.0275	0.0226	0.0232	0.0249	0.0263	0.0298	0.0363	0.0432	0.0426	0.0396	0.0383	0.0507	0.053	0.03	0.027	0.045	0.922	1.511	1.639	-0.118	0.595	0.713	0.319	0	0
L-Chiro-Inositol	Alcohols and polyols	HMDB0240209	0.0479	0.0427	0.0463	0.0432	0.0388	0.0372	0.0301	0.0307	0.0352	0.0402	0.0318	0.0387	0.2076	0.2246	0.2598	0.2427	0.1874	0.195	0.043	0.034	0.22	0.807	5.142	6.374	-0.31	2.362	2.672	0.007	0	0
2,4,6(1H,3H,5H)-Pyrimidinetrione	Pyrimidines and pyrimidine derivatives	HMDB0041833	0.014	0.015	0.0135	0.012	0.0093	0.0086	0.0141	0.0144	0.0181	0.021	0.0128	0.0216	0.0183	0.018	0.025	0.0192	0.017	0.0169	0.012	0.017	0.019	1.408	1.578	1.121	0.494	0.658	0.165	0.025	0.002	0.321
Myristic acid	Fatty acids	HMDB0000806	0.0216	0.0224	0.025	0.0214	0.1214	0.0034	0.0128	0.0142	0.0007	0.0134	0.0205	0.0215	0.0713	0.0705	0.0302	0.0266	0.1598	0.1552	0.036	0.014	0.086	0.386	2.387	6.185	-1.374	1.255	2.629	0.241	0.125	0.014
beta-D-Galactopyranoside	Carbohydrates	NA	0.0187	0.0386	0.0738	0.0521	0.0156	0.0368	0.0124	0.0124	0.0197	0.0361	0.0345	0.037	0.0624	0.0678	0.0251	0.0282	0.0653	0.0776	0.039	0.025	0.054	0.646	1.385	2.145	-0.631	0.47	1.101	0.197	0.259	0.018
Maltose	Carbohydrates	HMDB0000163	0.3417	0.3682	0.2646	0.2537	0.2634	0.2337	0.1977	0.199	0.2862	0.3413	0.3901	0.3784	0.6332	0.6324	0.6543	0.6557	0.5437	0.6078	0.288	0.299	0.621	1.039	2.16	2.079	0.055	1.111	1.056	0.792	0	0
D-(+)-Trehalose	Carbohydrates	HMDB0000975	0.3049	0.33	0.3525	0.3427	0.3171	0.2796	0.246	0.2515	0.2103	0.2478	0.2549	0.2486	0.6742	0.6769	0.6737	0.6882	0.7353	0.8546	0.321	0.243	0.717	0.757	2.233	2.949	-0.401	1.159	1.56	0	0	0
Inosine	Purine nucleosides	HMDB0000195	0.7812	0.8267	1.0161	0.9698	0.8401	0.7864	0.8944	0.9155	0.7894	0.908	0.7596	0.7619	1.2084	1.2022	1.3134	1.2802	1.4402	1.5166	0.87	0.838	1.327	0.963	1.525	1.583	-0.054	0.609	0.663	0.544	0	0
2-Deoxy-6-phosphogluconolactone	Carbohydrates	NA	0.0822	0.0899	0.1001	0.0992	0.09	0.0702	0.0559	0.0803	0.0415	0.0522	0.0575	0.0556	1.0595	1.0687	0.6767	0.6902	0.6428	0.7593	0.089	0.057	0.816	0.645	9.214	14.276	-0.632	3.204	3.835	0.001	0	0
Adenosine	Purine nucleosides	HMDB0000050	0.2304	0.2431	0.1607	0.1534	0.1897	0.1696	0.0724	0.0842	0.0868	0.1022	0.1204	0.1206	0.0991	0.0993	0.0885	0.0999	0.0446	0.0577	0.191	0.098	0.082	0.511	0.426	0.834	-0.967	-1.23	-0.262	0	0	0.234
2-Monostearin	Lipids	NA	0.0673	0.0719	0.0824	0.0806	0.0907	0.0776	0.0557	0.0715	0.0469	0.0573	0.0678	0.0826	0.1498	0.1547	0.1101	0.1305	0.1603	0.1758	0.078	0.064	0.147	0.812	1.874	2.308	-0.301	0.906	1.207	0.039	0	0
Guanosine	Purine nucleosides	HMDB0000133	0.1007	0.1076	0.1227	0.1215	0.1081	0.0843	0.0864	0.0904	0.0741	0.0961	0.077	0.0833	0.1069	0.1112	0.1718	0.164	0.151	0.1973	0.107	0.085	0.15	0.786	1.399	1.779	-0.347	0.484	0.831	0.007	0.02	0.001

## Sheet: Metabolites data_S2
Metabolites data in WT, KO, and KO-cyp
Metabolites	Class	Compound ID	WT_1	WT_2	WT_3	WT_4	WT_5	WT_6	KO_1	KO_2	KO_3	KO_4	KO_5	KO_6	KO-cyp_1	KO-cyp_2	KO-cyp_3	KO-cyp_4	KO-cyp_5	KO-cyp_6
			WT	WT	WT	WT	WT	WT	KO	KO	KO	KO	KO	KO	KO-cyp	KO-cyp	KO-cyp	KO-cyp	KO-cyp	KO-cyp	Avg(WT)	Avg(KO)	Avg(KO-cyp)	FC (KO/WT)	FC (KO-cyp/WT)	FC(KO-cyp/KO)	log(FC(KO/WT),2)	log(FC(KO-cyp/WT),2)	log(FC(KO-cyp/KO),2)	P-Value (KO/WT)	P-Value (KO-cyp/WT)	P-Value(KO-cyp/KO)
Heptasiloxane	Others		0.249214	0.065979	0.0140126	0.192758	0.185368	0.108141	0.17979	0.133105	0.24894	0.0556941	0.13248	0.0746926	0.147794	0.115354	0.0322635	0.111194	0.098561	0.0056391	0.135912	0.13745	0.0851344	1.01132	0.626393	0.619383	0.0162358	-0.67486	-0.691096	0.974074	0.25835	0.180959
2-hydroxypropanoic acid	Hydroxy acids	HMDB0000190	13.1907	7.47073	15.363	13.7561	15.046	10.3101	9.47317	10.7554	9.90534	8.83334	10.1508	6.23993	1.50518	5.79179	0.175369	11.4032	0.12988	0.135553	12.5228	9.22633	3.19017	0.736765	0.254749	0.345768	-0.440724	-1.97285	-1.53212	0.0414391	0.00197793	0.0122879
Valine	Amino acids	HMDB0000883	0.0530487	0.344259	0.067639	0.129714	0.205733	0.0312879	0.456041	0.526454	0.494293	0.445169	0.48697	0.0187837	0.0219959	0.0466977	0.0048588	0.20945	0.0030096	0.005521	0.138614	0.404618	0.0485889	2.91904	0.350535	0.120086	1.54549	-1.51237	-3.05786	0.0160159	0.155787	0.00181975
trimethylsilyl N-trimethylsilylethanimidate	Others		0.0518008	0.0174949	0.0519412	0.504091	0.160561	0.0239492	0.0200402	0.0304393	0.0287793	0.0219671	0.0217626	0.0148897	0.0168885	0.035726	0.0020668	0.157092	0.0029782	0.0042239	0.134973	0.0229797	0.0364959	0.170254	0.270394	1.58818	-2.55424	-1.88686	0.667375	0.175521	0.250064	0.597628
Urea	Ureas	HMDB0000294	0.616301	0.560527	0.41561	0.805678	0.957214	0.616991	0.618316	0.812775	0.84258	0.752463	0.569663	0.621846	0.0032747	0.896909	0.182413	0.414543	0.0012495	0.0012574	0.662054	0.702941	0.249941	1.06176	0.377524	0.355565	0.0864549	-1.40536	-1.49182	0.66279	0.0316498	0.0141664
Silane	Organometalloid compounds		1.81343	4.45668	2.75785	2.3314	2.2133	2.48656	2.13761	2.1762	2.05143	2.42539	5.03522	2.92646	8.49222	67.9252	11.4457	53.6424	16.0957	2.03808	2.67654	2.79205	26.6065	1.04316	9.94066	9.52939	0.0609572	3.31334	3.25238	0.851395	0.0570106	0.0580809
Disiloxane	Organometalloid compounds		92.9689	92.0931	96.9989	96.4731	100.066	95.6875	149.541	136.121	180.433	92.1914	161.104	85.8509	97.384	183.401	156.603	108.375	107.076	120.174	95.7145	134.207	128.836	1.40216	1.34604	0.959978	0.487649	0.428722	-0.0589272	0.032709	0.0377589	0.800926
Acetamide	Carboximidic acids	HMDB0031645	109.304	95.9085	106.066	103.962	106.936	96.6025	91.8019	91.058	100.279	101.176	92.159	90.429	77.4464	97.5211	93.4278	90.1044	85.2285	82.615	103.13	94.4839	87.7239	0.916165	0.850617	0.928454	-0.126321	-0.233419	-0.107098	0.0172085	0.00223268	0.0907409
Pyridine	Pyridines	HMDB0000926	57.8256	25.0598	23.8286	62.0231	20.9721	64.4215	59.8851	59.3081	63.179	60.6734	60.7512	25.9256	52.5107	69.1388	64.6922	87.9644	99.7756	64.6523	42.3551	54.9537	73.1223	1.29745	1.72641	1.33062	0.375681	0.787775	0.412095	0.252752	0.0201152	0.0762728
N-Methyltrifluoroacetamide	Organonitrogen compounds		39.7701	59.909	47.5333	65.8692	43.3583	61.2249	70.057	45.0558	73.7527	88.1341	73.6567	77.0253	0.0578107	67.6044	1.08491	30.601	1.03353	0.045914	52.9441	71.2803	16.7379	1.34633	0.316143	0.234818	0.429033	-1.66135	-2.09038	0.0307425	0.013637	0.00158275
methanamine	Organonitrogen compounds	HMDB0000164	2.09426	2.60662	2.74666	2.86333	2.5776	2.37651	2.43303	2.19363	2.51414	2.62848	2.56583	2.47194	0.0009828	2.51409	0.0006169	2.40709	0.0008083	0.0013062	2.54416	2.46784	0.820816	0.970001	0.322627	0.332605	-0.0439422	-1.63206	-1.58812	0.564582	0.00876435	0.0102811
alpha-Methylhydroxylamine	Organooxygen compounds	HMDB0255860	78.9916	77.9153	80.605	80.7577	84.2217	77.9459	73.0304	73.1829	82.3609	82.1966	75.0149	67.8937	0.0030734	78.9547	0.0020118	64.4206	0.0086516	0.003869	80.0729	75.6132	23.8988	0.944305	0.298463	0.316067	-0.082675	-1.74437	-1.6617	0.106557	0.00423702	0.00727601
Silanamine	Others		11.2151	2.60405	11.5935	10.0086	10.4583	2.57166	2.50864	2.53487	2.62829	2.1696	2.46587	1.6282	0.007077	2.38495	0.0007653	6.8321	0.0003061	0.0003737	8.07521	2.32258	1.5376	0.287618	0.190409	0.662022	-1.79777	-2.39282	-0.59505	0.00836299	0.0105125	0.50617
l-isoleucine	Amino acids	HMDB0000172	0.0560383	0.0615866	0.0983125	0.101482	0.162706	0.0229176	0.0233042	0.0088662	0.0049169	0.0212817	0.0336557	0.0290842	0.0056074	0.0909247	0.0192368	0.345339	0.0105451	0.008379	0.0838405	0.0201848	0.0800054	0.240752	0.954256	3.96364	-2.05438	-0.0675511	1.98683	0.0105645	0.948711	0.301227
Serine	Amino acids	HMDB0000187	2.81837	0.899335	2.62668	2.01063	2.17223	0.385794	0.343799	0.443422	0.390588	0.296852	0.337967	0.412694	0.0015141	0.813478	0.0029428	2.7155	0.0008842	0.0026622	1.81884	0.370887	0.589497	0.203914	0.324106	1.58943	-2.29397	-1.62546	0.668505	0.0044795	0.0661634	0.634539
Tris(trimethylsilyl) phosphate	Phosphate esters		56.6537	30.705	49.2464	48.3891	44.8327	36.0163	35.2643	35.7321	36.9994	34.769	35.5882	27.1204	5.74397	29.3039	0.0012214	39.0301	0.0003153	0.0005513	44.3072	34.2456	12.3467	0.772912	0.27866	0.360533	-0.371623	-1.84342	-1.4718	0.0350029	0.00265917	0.0126154
Threonine	Amino acids	HMDB0000167	0.713877	0.301503	0.776667	0.663362	1.30691	1.40774	1.4465	1.47328	1.39873	1.2469	1.38289	1.14935	0.782877	0.437248	0.0021328	1.7527	0.0006835	0.0006664	0.861678	1.34961	0.496052	1.56625	0.575681	0.367553	0.647319	-0.796658	-1.44398	0.0211497	0.294602	0.0140555
Glycine	Amino acids	HMDB0000123	19.5468	10.5714	21.5109	19.2166	20.5071	8.96787	8.94322	9.46462	8.83623	7.6546	9.13577	7.41891	0.0035984	9.1422	0.0029961	16.4389	0.000215	0.0003575	16.7201	8.57556	4.26471	0.512889	0.255065	0.49731	-0.963281	-1.97106	-1.00778	0.00478797	0.00636924	0.164819
Mazapertine succinate	Others		4.70197	5.53115	6.05461	5.12705	5.96549	3.15453	2.67959	3.18001	2.68966	1.68652	3.04621	3.68016	0.197823	3.43025	0.0017285	9.64645	0.0042892	0.0020413	5.08913	2.82703	2.21376	0.555502	0.434998	0.783072	-0.848135	-1.20092	-0.352784	0.00139476	0.111173	0.711123
Amphetamine	Phenethylamines	HMDB0014328	1.05213	0.706059	1.32302	1.12821	1.61557	0.381107	0.40569	0.511744	0.400624	0.306916	0.432089	0.424636	0.001719	0.753971	0.0003974	2.04933	0.0004842	0.0003727	1.03435	0.413616	0.467713	0.399881	0.452181	1.13079	-1.32236	-1.14503	0.17733	0.00651333	0.170685	0.876917
Aspartic Acid	Amino acids	HMDB0000191	0.0445959	0.0171298	0.281972	0.100839	0.302152	0.0234958	0.0130226	0.0114131	0.0084959	0.0071133	0.0120028	0.006874	0.0032239	0.0220746	0.0083025	0.196336	0.0078628	0.0082901	0.128364	0.00982028	0.041015	0.0765034	0.319521	4.17656	-3.70833	-1.64602	2.06231	0.0500679	0.187045	0.340843
Malic Acid	Hydroxy acids	HMDB0000156	1.95797	1.73342	3.10552	2.68797	2.857	1.65414	1.73752	1.59987	1.83623	1.31297	1.66164	1.33974	0.000802	1.08333	0.0122505	2.60055	0.0010889	0.0040482	2.33267	1.58133	0.617011	0.677905	0.264509	0.390185	-0.560845	-1.91861	-1.35777	0.0193147	0.00670021	0.0543953
L-Glutamic acid	Amino acids	HMDB0000148	0.0289387	0.0358074	0.467415	0.275623	0.463463	0.0173828	0.0218559	0.015383	0.0092041	0.013584	0.0155722	0.0456866	0.0058333	0.100016	0.0047264	0.381895	0.0628252	0.0038843	0.214772	0.0202143	0.0931968	0.09412	0.433935	4.61044	-3.40935	-1.20445	2.2049	0.0529165	0.281825	0.253029
Fumaric Acid	Dicarboxylic acids	HMDB0000134	0.0137588	0.0258004	0.0557809	0.0726568	0.342089	0.0268712	0.0152478	0.0253467	0.0061744	0.0110072	0.0242903	0.0189799	0.0035255	0.0311897	0.0058626	0.285541	0.0059343	0.0027567	0.0894928	0.016841	0.0558016	0.188183	0.623531	3.31343	-2.40979	-0.681466	1.72832	0.18779	0.635907	0.419344
DL-Phenylalanine	Amino acids	HMDB0250791	0.0062182	0.0229688	0.0223355	0.0241781	0.031868	0.0060769	0.0111765	0.0242826	0.0103368	0.0316201	0.0273556	0.0056334	0.0077721	0.0056014	0.0056975	0.0229713	0.0118125	0.0044138	0.0189409	0.0184008	0.00971143	0.971486	0.512722	0.527771	-0.041735	-0.96375	-0.922015	0.931292	0.103184	0.126416
D-Arabinose	Carbohydrates	HMDB0029942	1.34573	0.454906	1.39086	1.05041	1.2477	0.887246	0.840062	0.891124	0.834387	0.597617	0.837639	0.312399	0.004319	0.263315	0.0026175	0.831398	0.0006458	0.0002766	1.06281	0.718871	0.183762	0.676388	0.172902	0.255626	-0.564078	-2.53197	-1.96789	0.0715832	0.0012708	0.0086153
Putrescine	Organonitrogen compounds	HMDB0001414	2.79227	8.26672	12.1609	11.5122	14.4376	9.79859	7.89316	9.29639	7.9714	8.74326	10.5382	6.39504	0.0005321	5.84214	0.0021988	12.384	0.0010998	0.0003798	9.82805	8.4729	3.0384	0.862115	0.309156	0.358602	-0.214048	-1.69359	-1.47955	0.45547	0.0291273	0.0315717
Phosphonic acid	Organic phosphonic acids	HMDB0001443	0.0162399	0.516835	2.04501	1.75638	2.15411	0.893141	0.86378	0.97853	0.555931	0.763293	1.27162	0.532475	0.000292	0.555496	0.0002718	1.09851	0.000473	0.0001376	1.23029	0.827605	0.275864	0.672693	0.224227	0.333328	-0.571979	-2.15697	-1.58499	0.311271	0.040655	0.0307016
Phosphoric acid	Non-metal oxoanionic compounds	HMDB0001429	2.42099	1.26916	2.29928	2.48375	2.49796	1.26244	1.24132	1.33918	1.24558	1.16539	1.26038	1.24252	0.0033789	1.36103	0.0003454	2.07305	0.0016243	0.000208	2.03893	1.24906	0.573273	0.612606	0.281164	0.458963	-0.706968	-1.83052	-1.12355	0.00956762	0.00831112	0.100809
Myristic Acid	Fatty Acyls	HMDB0000806	0.172362	0.120381	0.475873	0.324275	0.429522	0.166649	0.135401	0.200765	0.133123	0.095466	0.151861	0.0037624	0.0024484	0.10728	0.0047791	0.357581	0.007059	0.0036433	0.28151	0.120063	0.0804651	0.426496	0.285833	0.67019	-1.2294	-1.80675	-0.577358	0.0366896	0.038294	0.549612
Tyrosine	Amino acids	HMDB0000158	0.0024917	0.585738	4.63792	2.952	4.49475	0.0133125	0.0017118	0.0519953	0.0059337	0.0062935	0.202662	0.10623	0.0007527	0.641668	0.0018679	4.74391	0.0027057	0.0011822	2.11437	0.062471	0.898681	0.0295459	0.425035	14.3856	-5.0809	-1.23435	3.84655	0.0446253	0.328521	0.306995
beta-D-Glucopyranoside	Flavonoids		0.0077212	0.534287	4.53592	2.94398	4.50296	0.013316	0.0145644	0.0506689	0.0031485	0.0056887	0.226666	0.146837	0.0007965	0.641927	0.0009572	4.74502	0.0013728	0.0002776	2.0897	0.0745955	0.898393	0.0356968	0.429915	12.0435	-4.80806	-1.21788	3.59018	0.0465874	0.336035	0.314169
beta-D-Mannopyranose	Tetracarboxylic acids		2.10835	1.09217	1.29552	1.64303	1.20548	3.76131	3.40973	5.09733	1.08109	2.96878	2.59061	0.952545	0.0410401	1.3334	0.0003308	1.14035	0.0012216	0.0003112	1.85098	2.68335	0.419443	1.44969	0.226606	0.156313	0.535748	-2.14174	-2.67749	0.295638	0.0146378	0.00787675
d-Glucose	Carbohydrates	HMDB0000122	27.0412	26.1625	29.3032	25.5865	27.6488	26.8596	25.1353	27.9232	26.0563	22.0697	25.7079	19.8856	0.639568	19.3316	0.0003328	22.9026	0.0002816	0.000173	27.1003	24.463	7.14576	0.902684	0.263678	0.292105	-0.147708	-1.92315	-1.77544	0.0720172	0.00121706	0.00370615
Palmitic acid	Fatty Acyls	HMDB0000220	1.27734	1.2322	2.77846	2.27425	2.79124	1.30919	1.18711	1.50859	1.17838	0.99448	1.31439	0.839414	0.0391152	1.04566	0.0227756	2.23901	0.0044429	0.0049669	1.94378	1.1704	0.559329	0.602123	0.287753	0.477898	-0.73187	-1.7971	-1.06523	0.0382518	0.0174268	0.146001
N-Acetyl glucosamine methoxime	Carbohydrates		0.0199231	0.0180219	0.014239	0.0054757	0.009151	0.020953	0.0215956	0.0152187	0.0287364	0.0159791	0.0439464	0.0224305	0.0034796	0.011084	0.0051637	0.0162361	0.0069178	0.0032912	0.0146273	0.0246511	0.0076954	1.68528	0.526099	0.312172	0.752991	-0.926594	-1.67958	0.0745789	0.0604735	0.00553738
Inositol	Alcohols and polyols	HMDB0000211	0.0049566	0.0080413	0.0163615	0.012882	0.0240166	0.0056992	0.0090462	0.0087763	0.0090841	0.0044619	0.0094871	0.0134876	0.0059384	0.0113657	0.0058886	0.0167374	0.007659	0.0040244	0.0119929	0.0090572	0.00860225	0.755216	0.717281	0.949769	-0.40504	-0.479391	-0.0743511	0.382745	0.36279	0.843438
Linolenic Acid	Fatty Acyls	HMDB0001388	0.103057	0.119497	0.488086	0.411545	0.548407	0.196306	0.159145	0.161181	0.110666	0.0966087	0.16468	0.0545579	0.0042336	0.0880242	0.0032065	0.379317	0.0047776	0.0016377	0.31115	0.124473	0.0801995	0.400042	0.257752	0.644312	-1.32178	-1.95594	-0.634169	0.0457024	0.0446861	0.505217
9,12-Octadecadienoic acid	Fatty Acyls	HMDB0247706	0.249589	0.132721	0.210812	0.148284	0.185471	0.0906355	0.0711183	0.0939678	0.130733	0.0719006	0.0808912	0.094233	0.0046609	0.0718982	0.0184974	0.168836	0.0089577	0.0066988	0.169586	0.090474	0.0465916	0.533501	0.274738	0.514972	-0.906438	-1.86387	-0.957435	0.0102374	0.00595062	0.148735
Oleic Acid	Fatty Acyls	HMDB0000207	0.269329	0.180964	0.199869	0.109952	0.21283	0.123128	0.136475	0.159474	0.148506	0.0815382	0.107082	0.106716	0.00528	0.104698	0.0059055	0.197046	0.0015911	0.0031336	0.182679	0.123298	0.0529424	0.674947	0.289812	0.429384	-0.567153	-1.78681	-1.21966	0.0528683	0.0101753	0.0744469
Pentadecanoic acid	Fatty Acyls	HMDB0000826	0.0732089	0.090938	0.204573	0.152085	0.250145	0.0906462	0.0534304	0.108738	0.0901343	0.0885658	0.0904062	0.0529925	0.0132059	0.11844	0.0011619	0.143531	0.0025525	0.0051139	0.143599	0.0807111	0.0473341	0.562058	0.329626	0.586463	-0.83121	-1.6011	-0.769887	0.0674416	0.0354299	0.264698
D-Mannose	Carbohydrates	HMDB0000169	0.0950238	0.53781	0.720346	0.727765	1.11747	0.313015	0.29096	0.267613	0.320086	0.23045	0.439948	0.611105	0.0004893	0.810264	0.0002948	0.622212	0.0004033	0.0005279	0.585239	0.360027	0.239032	0.615179	0.408435	0.663928	-0.700921	-1.29182	-0.590901	0.182005	0.132356	0.4763
Uridine	Pyrimidine	HMDB0000296	0.0394652	0.0029811	0.0517157	0.0314076	0.0412809	0.0134312	0.0096582	0.0086049	0.0057596	0.0598019	0.0099012	0.0407454	0.0045687	0.0352509	0.0207783	0.0262602	0.0184359	0.0180372	0.030047	0.0224119	0.0205552	0.745895	0.684103	0.917157	-0.422956	-0.547715	-0.124759	0.53404	0.294659	0.857266
1-Monopalmitin	Carbohydrates		4.30173	1.51105	6.5077	4.97827	5.25161	2.89463	2.86269	3.22717	2.45369	2.20429	2.96787	1.39894	0.0026603	1.5753	0.0021369	3.2773	0.0006527	0.0006758	4.24083	2.51911	0.809787	0.594013	0.19095	0.321458	-0.751434	-2.38873	-1.6373	0.0512577	0.00385189	0.0199644
alpha-monopalmitin	Glycerolipids	HMDB0245964	6.47712	7.62934	9.09367	8.93362	9.07628	7.86145	7.79803	8.06264	7.0611	5.77377	8.22921	7.45121	0.016198	7.64146	0.0005178	8.34152	0.000311	0.0007975	8.17858	7.39599	2.6668	0.904313	0.326071	0.360574	-0.145106	-1.61674	-1.47163	0.195729	0.0100224	0.0208211
D-(+)-Maltose	Carbohydrates	HMDB0000163	0.129875	0.0812328	0.0861729	0.0762447	0.0920289	0.0260776	0.0721196	0.0696618	0.0238173	0.061621	0.0743127	0.076073	0.14329	0.0669518	0	0.104704	0.0944127	0.0635487	0.0819386	0.0629342	0.0788179	0.768066	0.961915	1.25239	-0.380698	-0.0560193	0.324679	0.258101	0.898969	0.473149
D-Lactose monohydrate	Carbohydrates		1.24798	6.49686	6.61544	5.202	7.5798	4.00753	3.42735	4.19534	2.52553	2.76878	5.17415	4.51157	0.0025419	5.28913	0.0006155	4.74307	0.0007145	0.0003521	5.1916	3.76712	1.67274	0.725619	0.322201	0.444036	-0.462716	-1.63397	-1.17125	0.196332	0.0321705	0.0962864
D-(+)-Cellobiose	Carbohydrates	HMDB0000055	0.154135	1.84802	1.81613	1.34253	2.24958	1.05089	0.832821	1.13583	0.513401	0.726875	1.48417	1.22771	0.0021205	1.44225	0.0016714	1.39791	0.000275	0.0017265	1.41021	0.986799	0.474326	0.699751	0.33635	0.480671	-0.515087	-1.57196	-1.05688	0.238053	0.0529397	0.154872
Tris(tert-butyldimethylsilyloxy)arsane	Others		0.048765	0.0615497	0.0182679	0.0206035	0.0211192	0.0396394	0.0266137	0.0266714	0.0949139	0.0231509	0.0442509	0.048655	0.0523277	0.0181926	0.0280048	0.0348986	0.0735342	0.0136592	0.0349908	0.0440426	0.0367695	1.25869	1.05083	0.834862	0.331926	0.0715353	-0.260391	0.509241	0.882785	0.623997
Cyclotrisiloxane	Others		0.445538	0.818035	0.524746	0.776691	1.368	0.439913	0.690595	0.761934	1.4131	1.25841	0.535856	0.58848	0.125488	0.741484	0.0428897	0.672393	0.0399339	0.0180992	0.72882	0.874729	0.273381	1.2002	0.375101	0.312532	0.263273	-1.41465	-1.67792	0.500078	0.0457937	0.0147367
Cyclotetrasiloxane	Others		0.0239912	0.0241174	0.0131011	0.0236237	0.0349476	0.0325608	0.0609299	0.02652	0.0347473	0	0.0162276	0.0248247	0.0287645	0.0288791	0.0173585	0.0135234	0.0312843	0.0132061	0.0253903	0.0272083	0.0221693	1.0716	0.873141	0.814801	0.0997667	-0.195713	-0.29548	0.841758	0.504802	0.586424

## Sheet: KO_vs_WT_optimized
Metabolites	WT_1	WT_2	WT_3	WT_4	WT_5	WT_6	KO_1	KO_2	KO_3	KO_4	KO_5	KO_6	VIP	VIP-optimized
Label	WT	WT	WT	WT	WT	WT	KO	KO	KO	KO	KO	KO
Serine	2.818	0.899	2.627	2.011	2.172	0.386	0.344	0.443	0.391	0.297	0.338	0.413	1.60571	1.30355
9,12-Octadecadienoic acid	0.25	0.133	0.211	0.148	0.185	0.091	0.071	0.094	0.131	0.072	0.081	0.094	1.54076	1.23643
Glycine	19.547	10.571	21.511	19.217	20.507	8.968	8.943	9.465	8.836	7.655	9.136	7.419	1.53562	1.23589
Silanamine	11.215	2.604	11.593	10.009	10.458	2.572	2.509	2.535	2.628	2.17	2.466	1.628	1.5208	1.21759
Mazapertine succinate	4.702	5.531	6.055	5.127	5.965	3.155	2.68	3.18	2.69	1.687	3.046	3.68	1.47383	1.25574
Phosphoric acid	2.421	1.269	2.299	2.484	2.498	1.262	1.241	1.339	1.246	1.165	1.26	1.243	1.47355	1.20188
Amphetamine	1.052	0.706	1.323	1.128	1.616	0.381	0.406	0.512	0.401	0.307	0.432	0.425	1.44292	1.20322
Tris(trimethylsilyl) phosphate	56.654	30.705	49.246	48.389	44.833	36.016	35.264	35.732	36.999	34.769	35.588	27.12	1.34189	1.00995
Acetamide	109.304	95.908	106.066	103.962	106.936	96.603	91.802	91.058	100.279	101.176	92.159	90.429	1.29339	1.05868
Malic Acid	1.958	1.733	3.106	2.688	2.857	1.654	1.738	1.6	1.836	1.313	1.662	1.34	1.26465	0.991656
Oleic Acid	0.269	0.181	0.2	0.11	0.213	0.123	0.136	0.159	0.149	0.082	0.107	0.107	1.25613	0.990545
l-isoleucine	0.056	0.062	0.098	0.101	0.163	0.023	0.023	0.009	0.005	0.021	0.034	0.029	1.22761	1.06657
N-Methyltrifluoroacetamide	39.77	59.909	47.533	65.869	43.358	61.225	70.057	45.056	73.753	88.134	73.657	77.025	1.22682	0.968842
1-Monopalmitin	4.302	1.511	6.508	4.978	5.252	2.895	2.863	3.227	2.454	2.204	2.968	1.399	1.22434	0.915394
2-hydroxypropanoic acid	13.191	7.471	15.363	13.756	15.046	10.31	9.473	10.755	9.905	8.833	10.151	6.24	1.19746	0.891609
Valine	0.053	0.344	0.068	0.13	0.206	0.031	0.456	0.526	0.494	0.445	0.487	0.019	1.17997	1.04008
Threonine	0.714	0.302	0.777	0.663	1.307	1.408	1.446	1.473	1.399	1.247	1.383	1.149	1.16992	1.04536
D-Arabinose	1.346	0.455	1.391	1.05	1.248	0.887	0.84	0.891	0.834	0.598	0.838	0.312	1.15133	0.805727
Myristic Acid	0.172	0.12	0.476	0.324	0.43	0.167	0.135	0.201	0.133	0.095	0.152	0.004	1.12092	0.866016
Aspartic Acid	0.045	0.017	0.282	0.101	0.302	0.023	0.013	0.011	0.008	0.007	0.012	0.007	1.12002	0.921735
L-Glutamic acid	0.029	0.036	0.467	0.276	0.463	0.017	0.022	0.015	0.009	0.014	0.016	0.046	1.10651	0.924546
Palmitic acid	1.277	1.232	2.778	2.274	2.791	1.309	1.187	1.509	1.178	0.994	1.314	0.839	1.10418	0.882529
Tyrosine	0.002	0.586	4.638	2.952	4.495	0.013	0.002	0.052	0.006	0.006	0.203	0.106	1.10307	0.921207
beta-D-Glucopyranoside	0.008	0.534	4.536	2.944	4.503	0.013	0.015	0.051	0.003	0.006	0.227	0.147	1.09642	0.91655
D-(+)-Maltose	0.13	0.081	0.086	0.076	0.092	0.026	0.072	0.07	0.024	0.062	0.074	0.076	1.07507	0.903894
Linolenic Acid	0.103	0.119	0.488	0.412	0.548	0.196	0.159	0.161	0.111	0.097	0.165	0.055	0.99116	0.799606
Disiloxane	92.969	92.093	96.999	96.473	100.066	95.687	149.541	136.121	180.433	92.191	161.104	85.851	0.977793	0.995767
Pentadecanoic acid	0.073	0.091	0.205	0.152	0.25	0.091	0.053	0.109	0.09	0.089	0.09	0.053	0.938476	0.786548
N-Acetyl glucosamine methoxime	0.02	0.018	0.014	0.005	0.009	0.021	0.022	0.015	0.029	0.016	0.044	0.022	0.889957	0.888009
d-Glucose	27.041	26.163	29.303	25.587	27.649	26.86	25.135	27.923	26.056	22.07	25.708	19.886	0.877068	0.580176
Pyridine	57.826	25.06	23.829	62.023	20.972	64.421	59.885	59.308	63.179	60.673	60.751	25.926	0.741485	0.735514
Note: VIP values are derived from OPLS-DA model constructed for the comparison group KO_vs_WT, utilizing the dataset referred to Metabolites data_2. The VIP-optimised values are from the optimised OPLS-DA model of KO_vs_WT, by filtering key variables using a VIP threshold (VIP > 0.8) and removing noise variables.
